# Supplementary material for: Valuable Genomes: Taxonomy and Archetypes of Business Models in Direct-to-Consumer Genetic Testing
Source: J Med Internet Res. 2020 Jan 21;22(1):e14890. doi: 10.2196/14890 (PMC7001042; doi:10.2196/14890)
Supplement: Multimedia Appendix 1 [file jmir_v22i1e14890_app1.xlsx]

## Sheet: MA1-1
Valuable Genomes / Thiebes et al							Journal of Medical Internet Research
Multimedia Appendix 1. Overview of included and excluded direct-to-consumer genetic testing services.
Legend: Name = Website = Source = DTC or clinical = In service = Note = Examined = Also in DTChoice = Also in ISOGG = Last inspection =	Name of DTC genetic testing service provider Website of DTC genetic testing service provider Source where DTC genetic testing service was found Classification of service by the researchers - If direct to consumer (DTC), Clinical, not a genomics service (noDNA), or unknown If service is still offered (Yes), service not offered anymore confirmed (No), or service not offered anymore assumption by re…
Name	Website	Source	DTC or clinical	In service	Note	Examined	Also in DTChoice	Also in ISOGG	Last inspection
23andMe	https://www.23andme.com/health/	Phillips, AM. 2018 v. 1.3	DTC	Yes		Yes	X	X	2019-09-02
23DNA	http://23dna.co	Phillips, AM. 2018 v. 1.3	DTC	Yes		Yes	X		2018-06-04
Accu-metrics Viaguard	http://accu-metrics.com	Phillips, AM. 2018 v. 1.3	DTC	Yes		Yes	X		2018-06-04
Accurate Paternity Testing	http://philadelphiadnatesting.com	Phillips, AM. 2018 v. 1.3	unknown	(No)	No working website found	No			2018-05-26
AccuraScience	http://www.accurascience.com	Phillips, AM. 2018 v. 1.3	Clinical	Yes		No			2018-05-26
AdisonLAB Genetics	http://www.adisonlab.com/en/	Phillips, AM. 2018 v. 1.3	unknown	(No)	No working website found	No			2018-05-26
Advanced Healthcare Inc	http://www.advanceddna.in	Phillips, AM. 2018 v. 1.3	DTC	Yes		Yes			2018-06-04
African Ancestry	http://www.africanancestry.com	Phillips, AM. 2018 v. 1.3	DTC	Yes		Yes		X	2019-09-02
African DNA	http://www.africandna.com	Phillips, AM. 2018 v. 1.3	DTC	No	Forwards to Family Tree DNA	No		X	2018-05-26
All About Truth DNA Services	http://www.allabouttruthdna.com	Phillips, AM. 2018 v. 1.3	DTC	Yes	Owned by DDC US	Yes			2018-06-05
Alpha Biolabs	https://www.alphabiolabs.co.uk/	Phillips, AM. 2018 v. 1.3	DTC	Yes	New domain	Yes	X	X	2019-09-02
American International Biotechnology, LLC (AIBioTech)	http://www.aibiotech.com	Phillips, AM. 2018 v. 1.3	Clinical	(Yes)	Domain for Sale	No			2018-05-26
American Paternity	http://www.paternity.us/	Phillips, AM. 2018 v. 1.3	DTC	No	Forwards to DDC US	No			2018-05-26
ANABOLICGenes	https://anabolicgenes.com/en/index.html	Phillips, AM. 2018 v. 1.3	DTC	Yes	Works with 23andMe	Yes			2018-06-05
Ancestry DNA	http://ldna.ancestry.com/offers/buyKit.aspx	Phillips, AM. 2018 v. 1.3	DTC	Yes		Yes	X	X	2019-09-02
AncestrybyDNA	https://www.ancestrybydna.com/	Phillips, AM. 2018 v. 1.3	DTC	No	Owned by DDC US	No		X	2018-12-26
Any Lab Test Now	http://www.mylabsa.com/index.html	Phillips, AM. 2018 v. 1.3	DTC	Yes	Also non DNA Tests	Yes			2018-06-05
Any Time Lab	http://anytimelab.com/index.html	Phillips, AM. 2018 v. 1.3	DTC and Clinical	(Yes)	Also non DNA Tests	Yes			2018-06-05
Apple’s ResearchKit	https://www.apple.com/de/researchkit/	Phillips, AM. 2018 v. 1.3	DTC	No	Provides Plattform for DTC Companies	No			2018-05-26
ARCpoint Labs	http://www.arcpointlabs.com	Phillips, AM. 2018 v. 1.3	DTC and Clinical	Yes	Also non DNA Tests	Yes			2018-06-05
ARUP Lab	http://www.aruplab.com/genetics/tests	Phillips, AM. 2018 v. 1.3	Clinical	Yes	Also non DNA Tests	No			2018-05-26
Asper Biogene	http://www.asperbio.com/genetic-tests	Phillips, AM. 2018 v. 1.3	DTC	Yes	Old: Asper Biotech	Yes			2018-06-05
AssureDNA	http://www.assuredna.co.uk	Phillips, AM. 2018 v. 1.3	DTC	Yes		Yes			2018-06-05
Athena Diagnostics Inc	https://www.athenadiagnostics.com/	Phillips, AM. 2018 v. 1.3	DTC and Clinical	Yes		Yes			2018-06-05
Athleticode	http://www.athleticode.com/	Phillips, AM. 2018 v. 1.3	Clinical	(Yes)		No			2018-05-26
Atlas Sports Genetics	http://www.atlasgene.com	Phillips, AM. 2018 v. 1.3	NoDNA	No	Now Fitness Magazine	No			2018-05-26
BalanceDiet	http://www.gobalancediet.com/about/about-balancediet/	Phillips, AM. 2018 v. 1.3	NoDNA	No	Now Diet Product Store	No			2018-05-26
Beta Paternity	http://www.betagenetics.com/	Phillips, AM. 2018 v. 1.3	DTC	No	Forwards to DDC US	No			2018-05-26
Beyond Nutrition	http://www.beyond-nutrition.co.uk/dna-diet/	Phillips, AM. 2018 v. 1.3	unknown	No	No working website found	No			2018-05-26
Biocod Biotech	http://www.biocod.com.br/about-biocod/	Phillips, AM. 2018 v. 1.3	DTC	No	Website Blocked by Browser (Potential Risk), Website partly English/Portuguese	No			2018-05-26
BioClinics (Genetic Health Management)	http://www.weightloss-dnatesting.co.uk/	Phillips, AM. 2018 v. 1.3	DTC	No		No			2018-05-26
Biophysical	http://www.biophysicalcorp.com/patients/	Phillips, AM. 2018 v. 1.3	unknown	(No)	Domain for Sale	No			2018-05-26
Bio Logis	https://pgsbox.com	Phillips, AM. 2018 v. 1.3	DTC and Clinical	Yes		Yes			2018-06-05
Biotechnology Group Inc	http://www.biotechnologygroup.com/index.html	Phillips, AM. 2018 v. 1.3	unknown	(No)	Domain for Sale	No			2018-05-26
Bio Wellness Inc	http://www.biowellinc.com/index.html	Phillips, AM. 2018 v. 1.3	NoDNA	Yes	For Physicians, Can't order	No			2018-05-26
Boston Paternity	http://www.bostonpaternity.com/	Phillips, AM. 2018 v. 1.3	DTC	(No)	Website under construction 05.06.2018	No			2019-09-02
BritainsDNA	http://www.britainsdna.com	Phillips, AM. 2018 v. 1.3	DTC	No	According to ISOGG ceased and belongs to ScotlandsDNA	No		X	2018-05-26
BRT Labs Inc	http://www.brtlabs.com	Phillips, AM. 2018 v. 1.3	DTC	(No)	Now forwards to DDC 26.12.2019	Yes			2019-09-02
Cambridge DNA Services	http://web.archive.org/web/20111228002431/http://www.cambridgedna.com	Phillips, AM. 2018 v. 1.3	DTC	No		No			2018-05-26
Cancer Genetics Inc	http://www.cancergenetics.com	Phillips, AM. 2018 v. 1.3	Clinical	Yes		No			2018-05-26
The Carlson Company LLC	http://thecarlsoncompany.net/	Phillips, AM. 2018 v. 1.3	DTC	Yes		Yes	X		2018-06-05
C2DNA (Canadian Centre for DNA Diagnostics)	http://www.c2dna.com/index.html	Phillips, AM. 2018 v. 1.3	unknown	No	Domain for Sale, Probably DDC CA now	No			2018-05-26
CD Genomics	http://www.cd-genomics.com	Phillips, AM. 2018 v. 1.3	DTC	Yes	Probaply Clinical, WGS	Yes			2018-06-05
Cellmark	https://www.cellmark.co.uk/geninfo/information.php	Phillips, AM. 2018 v. 1.3	DTC	Yes	Paternity Test offered http://www.dna-at-home.co.uk/	Yes	X		2018-06-05
Center for Medical Genetics	http://www.geneticstesting.com	Phillips, AM. 2018 v. 1.3	DTC	(No)	Domain unregistered	Yes			2019-09-02
Check Mate Test LLC (Getcheckmate)	http://www.getcheckmate.com	Phillips, AM. 2018 v. 1.3	DTC	Yes	Also 48 in list: http://www.checkmatetest.com	Yes			2018-06-05
Color Genomics	https://getcolor.com	Phillips, AM. 2018 v. 1.3	DTC	Yes		Yes			2019-09-02
Cosmetics DNA	http://www.cosmetics-dna.com/index.htm	Phillips, AM. 2018 v. 1.3	unknown	No	No working website found	No			2018-05-26
Consumer Genetics	http://www.consumergenetics.com	Phillips, AM. 2018 v. 1.3	DTC	Yes		Yes			2018-06-05
Counsyl	https://www.counsyl.com	Phillips, AM. 2018 v. 1.3	DTC	(No)	Now forwards to https://myriadwomenshealth.com/	Yes			2019-09-02
Cygene Direct	http://cygene.infinityarts.com	Phillips, AM. 2018 v. 1.3	unknown	No	No working website found	No			2018-05-26
Dadchecksilver	http://www.dadchecksilver.com/	Phillips, AM. 2018 v. 1.3	DTC and Clinical	Yes		Yes	X		2018-06-05
Darwin Dieticians	http://www.darwindietitians.com.au	Phillips, AM. 2018 v. 1.3	Clinical	Yes	Also non DNA Tests	No			2018-05-26
DeCODEme	http://www.decodeme.com	Phillips, AM. 2018 v. 1.3	DTC	No	No working website found	No			2018-05-26
Definite DNA	http://defdna.com/our-advantage/	Phillips, AM. 2018 v. 1.3	DTC and Clinical	No	Website not working properly	No			2019-09-03
Dermagenetics	http://dermagenetics.com	Phillips, AM. 2018 v. 1.3	DTC	No	Now Genelink Biosciences Inc	No			2018-05-26
Determigene	http://www.determigene.com	Phillips, AM. 2018 v. 1.3	DTC	Yes		Yes		X	2019-09-02
Diagnomics	http://www.diagnomics.com	Phillips, AM. 2018 v. 1.3	Clinical	Yes		No			2018-05-26
DNALYSIS Biotechnology	http://www.dnalysis.co.za	Phillips, AM. 2018 v. 1.3	DTC and Clinical	Yes		Yes			2018-06-05
DNA Ancestry Project (Genebase)	http://www.dnaancestryproject.com/ydna_intro_about.php	Phillips, AM. 2018 v. 1.3	DTC	Yes	Linked to Genebase, Partners with DNA Access	Yes	X		2018-06-05
DNA Ancestry & Family Origin	http://www.dnaancestry.ae/index_eg.php	Phillips, AM. 2018 v. 1.3	DTC	Yes		Yes		X	2019-09-02
DNA Bioservices	http://www.dnabioservices.com.au/	Phillips, AM. 2018 v. 1.3	DTC	Yes		Yes			2018-06-05
DNA Clinics	http://www.dnatestingclinics.co.uk/about	Phillips, AM. 2018 v. 1.3	DTC	Yes	Part of BioClinics	Yes	X		2018-06-05
DNA Connect	http://www.dnaconnect.com	Phillips, AM. 2018 v. 1.3	unknown	(No)	No working website found	No			2018-05-26
DNA Consultants	http://www.dnaconsultants.com	Phillips, AM. 2018 v. 1.3	DTC	Yes		Yes		X	2019-09-02
DNA Diagnostics Center (DDC)	http://www.dnacenter.com	Phillips, AM. 2018 v. 1.3	DTC	Yes	See 69	Yes	X	X	2019-09-02
DNA Diagnostics Centre (DDC)	http://www.dna-bioscience.co.uk	Phillips, AM. 2018 v. 1.3	DTC	Yes	See 68	Yes	X		2018-06-18
DNA Diagnostics Ltd	www.dnadiagnostics.co.nz	Phillips, AM. 2018 v. 1.3	DTC	Yes	Home Collection	Yes			2018-06-18
DNA Dimensions	http://detroitdna.com	Phillips, AM. 2018 v. 1.3	unknown	(No)	No working website found	No			2018-05-26
DNA DTC	http://www.dnadtc.com/about.aspx	Phillips, AM. 2018 v. 1.3	DTC	No	Now Gene by Gene	No			2018-05-26
DNA Findings	https://www.dnafindings.com	Phillips, AM. 2018 v. 1.3	DTC	Yes	Division of Genealogy by Genetics, Ltd. Owned by Gene by Gene	Yes	X		2018-06-18
DNA Genie	http://www.dna-genie.com/?gclid=COjOn4zSo7wCFZHJtAodnWEAdA	Phillips, AM. 2018 v. 1.3	unknown	(No)	Domain for Sale	No			2018-05-26
DNA Heritage	https://twitter.com/DNAHeritage	Phillips, AM. 2018 v. 1.3	DTC	No	Aquired by Family Tree DNA	No			2018-05-26
DNA Identifiers	http://www.dnaidentifiers.com/	Phillips, AM. 2018 v. 1.3	DTC	Yes	also: http://www.oregon-dna.com/ and http://www.california-dna-testing.com/	Yes			2018-06-18
DNA Ireland	http://www.dnaireland.ie/	Phillips, AM. 2018 v. 1.3	DTC	Yes		Yes			2018-06-18
DNA Labs	www.dnalabs.com/home.aspx	Phillips, AM. 2018 v. 1.3	DTC	Yes		Yes			2018-06-18
DNA Plus	http://www.dnaplus.de/	Phillips, AM. 2018 v. 1.3	DTC	Yes	German Company	Yes	X		2018-06-18
DNA Print Genomics	n/a	Phillips, AM. 2018 v. 1.3	unknown	No		No			2018-05-26
DNAQ (Genomics For Life Pty Ltd)	dnaq.com.au/about-us/	Phillips, AM. 2018 v. 1.3	DTC	Yes		Yes			2018-06-18
DNA Services of America	http://www.dnasoa.com/dna-testing/	Phillips, AM. 2018 v. 1.3	DTC	Yes		Yes			2018-12-23
DNA Spectrum	http://www.dnaspectrum.com	Phillips, AM. 2018 v. 1.3	DTC	No		No			2018-05-26
DNA Solutions	www.dnanow.com	Phillips, AM. 2018 v. 1.3	DTC	Yes	Bird Sexing Service	Yes	X		2018-09-18
DNA Test	http://www.dnatest.co.za	Phillips, AM. 2018 v. 1.3	DTC	Yes	Sells Ancestry DNA's test	Yes			2018-12-23
DNA Test.ie	http://www.dnatest.ie/relationship-test-services/	Phillips, AM. 2018 v. 1.3	unknown	(No)	No working website found	No			2018-05-26
DNA Testing Center of America	http://www.dnatca.com	Phillips, AM. 2018 v. 1.3	DTC	Yes		Yes	X		2018-11-11
DNA Testing Centre Inc	http://www.dnatestingcentre.com	Phillips, AM. 2018 v. 1.3	DTC	Yes		Yes	X		2018-10-20
DNA Testing Centres of Canada	http://dnatestingcanada.com/about-us/	Phillips, AM. 2018 v. 1.3	DTC and Clinical	Yes		Yes			2018-09-18
DNA Traits	http://www.dnatraits.com/about.aspx	Phillips, AM. 2018 v. 1.3	Clinical	No	Now Gene by Gene	No			2018-05-26
DNA Tribes	http://www.dnatribes.com	Phillips, AM. 2018 v. 1.3	DTC	Yes		Yes		X	2019-09-02
DNA Worldwide	http://www.dna-worldwide.com	Phillips, AM. 2018 v. 1.3	DTC	Yes		Yes	X	X	2019-09-02
DNADirect	http://www.dnadirect.com/dnaweb/consumers/consumers.html	Phillips, AM. 2018 v. 1.3	Clinical	(No)	No working website found	No			2018-05-26
DNAme	http://www.dna-me.co.uk	Phillips, AM. 2018 v. 1.3	DTC	No	No working website found, according to ISOGG ceased	No			2018-05-26
DNA-Fingerprint (Family Tree DNA)	http://www.dna-fingerprint.com	Phillips, AM. 2018 v. 1.3	DTC	No	Aquired by Family Tree DNA, Forwards to YSEQ	No			2018-05-26
DNAFit	http://www.dnafit.com/	Phillips, AM. 2018 v. 1.3	DTC	Yes		Yes	X		2019-09-02
DNAForce	https://www.dnatest.ca	Phillips, AM. 2018 v. 1.3	DTC	Yes	Domain unregistered 15.01.2019	Yes		X	2019-09-02
DNA4Life	https://www.dna4life.com	Phillips, AM. 2018 v. 1.3	DTC	Yes		Yes			2019-09-02
easyDNA	http://www.easydna.co.uk	Phillips, AM. 2018 v. 1.3	DTC	Yes		Yes	X	X	2019-09-02
EnteroLab	https://www.enterolab.com	Phillips, AM. 2018 v. 1.3	DTC	Yes		Yes			2018-06-28
Eurofins Medigenomix GmbH	https://www.eurofinsgenomics.eu/en/	Phillips, AM. 2018 v. 1.3	Clinical	Yes	See 182 (non DTC parent)	No			2018-09-18
EuroPaternity	http://www.europaternity.co.uk	Phillips, AM. 2018 v. 1.3	DTC	(No)	No working website found	No			2018-05-26
Existence Genetics	http://www.existencegenetics.com	Phillips, AM. 2018 v. 1.3	unknown	Yes	No Products offered at this point	No			2018-05-26
Genes For Good	https://genesforgood.sph.umich.edu	Phillips, AM. 2018 v. 1.3	DTC	Yes	No association with Facebook	Yes			2018-06-28
Fairfax Identity Labs	http://www.fairfaxidlab.com	Phillips, AM. 2018 v. 1.3	unknown	(No)	Ceased according to Google	No			2018-05-26
Family Tree DNA	http://www.familytreedna.com	Phillips, AM. 2018 v. 1.3	DTC	Yes		Yes		X	2019-09-02
Gene by Gene	https://www.genebygene.com/	Phillips, AM. 2018 v. 1.3	DTC	Yes		Yes			2019-09-02
FitGenes	http://www.fitgenes.com	Phillips, AM. 2018 v. 1.3	DTC	Yes		Yes			2018-06-29
FitnessHub	http://www.fitnesshub.ie	Phillips, AM. 2018 v. 1.3	unknown	(No)	No working website found	No			2018-05-26
Forensics Genetics Center	http://www.forensicgeneticscenter.com/contact.asp	Phillips, AM. 2018 v. 1.3	DTC	Yes	Self made kit accepted	Yes			2018-11-17
ForuMed Biotechnology	http://www.forumed.eu/επικοινωνία	Phillips, AM. 2018 v. 1.3	DTC	(No)	Website belongs to Conference ForuMed	No			2018-05-26
Foundation Medicine Inc	http://www.foundationmedicine.com	Phillips, AM. 2018 v. 1.3	DTC	Yes		Yes			2018-06-29
Full Genomes Corporation	https://www.fullgenomes.com	Phillips, AM. 2018 v. 1.3	DTC	Yes		Yes	X	X	2019-09-02
GATC Biotech AG	http://www.gatc-biotech.com/en/index.html	Phillips, AM. 2018 v. 1.3	Clinical	Yes		No			2018-05-26
Genebase	http://www.genebase.com	Phillips, AM. 2018 v. 1.3	DTC	Yes		Yes		X	2019-09-02
GeneCare	www.genecare.com.au	Phillips, AM. 2018 v. 1.3	DTC	(No)	Website is offline	No			2018-05-26
GenEffect	http://www.geneffect.com/actn3/en/index.html	Phillips, AM. 2018 v. 1.3	DTC	(No)	Domain for Sale	No			2018-05-26
GeneLex	http://genelex.com	Phillips, AM. 2018 v. 1.3	DTC and Clinical	Yes	Website is basically for physicians only but product seems to be for consumers	Yes			2018-09-18
GenePlanet	http://www.geneplanet.com	Phillips, AM. 2018 v. 1.3	DTC	Yes		Yes			2019-09-02
Genepeeks	http://www.genepeeks.com	Phillips, AM. 2018 v. 1.3	DTC	(No)	Domain unregistered 15.01.2019	Yes			2019-09-02
Genetica DNA Laboratories Inc	http://www.genetica.com/	Phillips, AM. 2018 v. 1.3	DTC	Yes	Subdivision of LabCorp 174	Yes	X		2018-07-24
Geneticom	http://www.geneticom.nl	Phillips, AM. 2018 v. 1.3	DTC	No	Dissolved according to Companycheck	No			2018-05-26
GeneticConcept	https://geneticoncept.com/index.html	Phillips, AM. 2018 v. 1.3	DTC	Yes		Yes			2018-07-08
Genetic Profiles	http://www.geneticprofiles.com	Phillips, AM. 2018 v. 1.3	DTC	Yes	No Home collection	Yes	X		2018-07-24
Genetic Center Company Limited	http://www.genetic-center.com	Phillips, AM. 2018 v. 1.3	DTC	(No)	Domain for Sale	No			2018-05-26
Genetic Health	http://www.genetic-health.co.uk	Phillips, AM. 2018 v. 1.3	DTC	Yes	http://www.genomichealth.com/	Yes	X		2018-07-08
Genetic Healthcare Group (geneLAB)	http://genetic-healthcare.com/	Phillips, AM. 2018 v. 1.3	DTC	Yes		Yes			2018-07-08
Genetic Performance	http://geneticperformance.com	Phillips, AM. 2018 v. 1.3	DTC	Yes		Yes			2018-11-29
DNA Slim	https://www.dnaslim.org	Phillips, AM. 2018 v. 1.3	DTC	(No)	No working website found	No			2018-05-26
Genetic Testing Laboratories Inc (GTL)	http://www.gtldna.com	Phillips, AM. 2018 v. 1.3	DTC	Yes	Now forwards to DDC 02.09.2019	Yes	X		2019-09-02
Genetic Technologies	http://gtgcorporate.com	Phillips, AM. 2018 v. 1.3	Clinical	Yes		No			2018-05-26
Genetrack Biolabs	http://www.genetrack.co.uk	Phillips, AM. 2018 v. 1.3	DTC	Yes		Yes	X		2018-10-20
Genetrainer	https://www.genetrainer.com	Phillips, AM. 2018 v. 1.3	DTC	Yes		Yes			2019-09-02
GeneTree (Ancestry DNA)	n/a	Phillips, AM. 2018 v. 1.3	unknown	No	Aquired by Family Tree DNA	No			2018-05-26
GENEU	https://www.geneu.com	Phillips, AM. 2018 v. 1.3	DTC	No	Now forwards to https://www.newstjohns.org/dna-personalized-skin-care/	No	X		2018-12-23
Genewiz	http://www.genewiz.com	Phillips, AM. 2018 v. 1.3	Clinical	Yes		No			2018-05-26
Genex Diagnostics Inc	http://www.genexdiagnostics.com	Phillips, AM. 2018 v. 1.3	DTC	Yes		Yes	X		2018-07-24
Genome Liberty	http://www.genomeliberty.com	Phillips, AM. 2018 v. 1.3	unknown	(No)	Domain for Sale	No			2018-05-26
Genomic Express Inc	https://secure.genomicexpress.com/home.html	Phillips, AM. 2018 v. 1.3	DTC and Clinical	Yes		Yes	X		2018-11-29
Genomic Health Inc	http://www.genomichealth.com/en-US.aspx#.UuuKSv07S44	Phillips, AM. 2018 v. 1.3	Clinical	Yes		No			2018-05-26
Genosense (and DNA Plus)	http://www.genosense.com	Phillips, AM. 2018 v. 1.3	DTC	Yes		Yes			2018-07-08
Gensys	http://www.paternity-answers.com	Phillips, AM. 2018 v. 1.3	DTC	(No)	No working website found	No			2018-05-26
GenoVive	https://www.genoviveusa.com	Phillips, AM. 2018 v. 1.3	DTC	Yes		Yes			2018-11-29
Gentle	https://gentlelabs.com	Phillips, AM. 2018 v. 1.3	DTC	(No)		No			2018-05-26
GFI Lab	http://www.gfilab.com/dna-testing-services/infidelity-dna-test/	Phillips, AM. 2018 v. 1.3	DTC	(No)	Domain for Sale	No			2018-05-26
Gonidio	http://www.gonidio.com/whyus.php	Phillips, AM. 2018 v. 1.3	DTC	Yes	Don't know how to order but well described wservice	Yes			2018-11-29
Google’s life sciences division	https://cloud.google.com/genomics/	Phillips, AM. 2018 v. 1.3	Clinical	Yes	Cloud Service for Genomics Companies	No			2018-05-26
Graceful Earth	http://gracefulearth.com	Phillips, AM. 2018 v. 1.3	DTC	Yes	No ordering option, website confusing, no dna products found	No			2018-07-08
Halo Health	http://halohealth.com/item/home-4/	Phillips, AM. 2018 v. 1.3	DTC	(No)	No working website found	No			2018-05-26
HealthCheckUSA	http://www.healthcheckusa.com	Phillips, AM. 2018 v. 1.3	DTC	Yes	Also non DNA Tests	No			2018-07-08
HairDX	http://www.hairdx.com/en-us/	Phillips, AM. 2018 v. 1.3	DTC	(No)	Domain for Sale	No			2018-05-26
Hair Loss Control Clinic (HLCC)	http://www.hlcconline.com/about.html	Phillips, AM. 2018 v. 1.3	noDNA	Yes		No			2018-05-26
Health Street	http://www.health-street.net/	Phillips, AM. 2018 v. 1.3	DTC	Yes	Linked to Who's Your Daddy?	Yes	X		2018-07-24
Holistic Health International	http://www.holisticheal.com	Phillips, AM. 2018 v. 1.3	DTC	Yes	Also non DNA Tests	Yes	X		2018-07-08
HomeDNAdirect	http://www.homednadirect.com/about-us.html	Phillips, AM. 2018 v. 1.3	DTC	Yes		Yes	X	X	2019-09-02
Home DNA Inc	https://www.homedna.com	Phillips, AM. 2018 v. 1.3	DTC	Yes		Yes			2019-09-02
Identigene Inc	https://dnatesting.com/	Phillips, AM. 2018 v. 1.3	DTC	Yes	DDC Center "brand" with own website	No	X		2018-07-25
iGENEA	http://www.igenea.com/en/home	Phillips, AM. 2018 v. 1.3	DTC	Yes		Yes			2019-09-02
Independent Forensics	http://www.ifi-test.com/	Phillips, AM. 2018 v. 1.3	DTC	Yes		Yes			2018-12-01
ION (Institute for Optimal Nutrition)	http://www.ion.ac.uk/performance/dna_testing	Phillips, AM. 2018 v. 1.3	noDNA	Yes		No			2018-05-26
IDNA Systems	http://www.idna-systems.com	Phillips, AM. 2018 v. 1.3	DTC	(No)	Empty Website	No			2018-05-26
Helix	http://www.helix.com	Phillips, AM. 2018 v. 1.3	DTC	Yes		Yes	X	X	2019-09-03
Indian Biosciences	http://www.inbdna.com	Phillips, AM. 2018 v. 1.3	DTC	Yes		Yes			2019-09-03
Infidelity Testing	http://www.infidelitydnatesting.com	Phillips, AM. 2018 v. 1.3	DTC	Yes		Yes			2018-12-23
Ingram Health Care P.C.	http://www.ingramhc.com	Phillips, AM. 2018 v. 1.3	DTC	Yes	Website not working properly, Not sufficient information, questionable if any product for sale	No			2018-12-23
Inherent Health	http://www.inherenthealth.com/our-tests.aspx	Phillips, AM. 2018 v. 1.3	DTC	No	Dissolved 08/21/17	No			2018-05-26
Inner Sport	http://innersport.com/archives/2421	Phillips, AM. 2018 v. 1.3	noDNA	Yes		No			2018-05-26
Instant Chemistry	https://instantchemistry.com	Phillips, AM. 2018 v. 1.3	DTC	Yes		Yes	X		2018-12-23
Interleukin Genetics, Inc	http://ilgenetics.com/content/products-services	Phillips, AM. 2018 v. 1.3	DTC	No		No			2018-05-26
International Biosciences	http://www.ibdna.com/regions/UK/EN/	Phillips, AM. 2018 v. 1.3	DTC	Yes		Yes	X		2019-09-02
iTest DNA LLC	http://www.itestdna.net	Phillips, AM. 2018 v. 1.3	DTC	Yes		Yes			2018-10-20
Kimball	http://www.kimballgenetics.com/tests.html	Phillips, AM. 2018 v. 1.3	DTC	Yes	A LabCorp Division	Yes			2019-09-02
Knome	http://www.knome.com/knome-blog/direct-to-consumer-genomics-reinvents-itself/	Phillips, AM. 2018 v. 1.3	Clinical	(No)	Domain for Sale	No			2018-05-26
LabCorp	https://www.labcorp.com/wps/portal/	Phillips, AM. 2018 v. 1.3	DTC	Yes	DANN tests found here: https://www.labcorpdna.com/	Yes			2018-07-25
LifeGenetics	http://lifegenetics.net/shop/dna-test-premium/	Phillips, AM. 2018 v. 1.3	DTC	Yes		Yes	X		2018-07-09
Life Letters	https://lifeletters.com	Phillips, AM. 2018 v. 1.3	DTC	No	Forwards to NextHealthcare	No			2018-05-26
Lumigenix	https://www.lumigenix.com/services/overview.html	Phillips, AM. 2018 v. 1.3	DTC	No	Forwards to 23andMe	No			2018-05-26
Map My Gene	http://www.mapmygene.com/	Phillips, AM. 2018 v. 1.3	DTC	Yes	Not sufficient information, questionable if any product for sale	No	X		2018-11-17
Map My Genome	http://www.mapmygenome.in	Phillips, AM. 2018 v. 1.3	DTC	Yes		Yes			2019-09-02
Matt Roberts	http://www.mattroberts.co.uk/store/performance/dna-fit-body-performance-pro/	Phillips, AM. 2018 v. 1.3	noDNA	Yes		No			2018-05-26
Matrix Genomics	http://www.matrixgenomics.com/aboutourlabCRL.php	Phillips, AM. 2018 v. 1.3	DTC	(No)	No working website found	No			2018-05-26
MEDomics	http://www.medomics.com	Phillips, AM. 2018 v. 1.3	Clinical	Yes		No			2018-05-26
MLSBioDNA Ltd	http://mlsbiodna.net	Phillips, AM. 2018 v. 1.3	DTC and Clinical	No	Domain for sale 29.11.2018	No			2018-11-29
Molecular Diagnostic Services (PTY) LTD	http://www.mdsafrica.net/	Phillips, AM. 2018 v. 1.3	DTC	Yes		Yes			2018-07-30
WellPro	http://www.wellpro.co.za	Phillips, AM. 2018 v. 1.3	DTC	Yes	Subdivision of Molecular Diagnostic Services (PTY) LTD	Yes			2018-07-13
MVP Testing	http://www.mvptesting.org	Phillips, AM. 2018 v. 1.3	DTC	Yes		Yes			2018-12-23
myDNA	http://www.mydna.co.in/index.html	Phillips, AM. 2018 v. 1.3	DTC	(No)	No working website found	No			2018-05-26
My DNA Life Australia Pty Ltd	https://www.mydna.life/#our-test	Phillips, AM. 2018 v. 1.3	DTC	Yes		Yes			2018-07-09
My DNA Health Ltd	http://mydnahealth.co.uk	Phillips, AM. 2018 v. 1.3	DTC	Yes		Yes	X		2018-07-09
MyGene	http://www.mygene.com.au	Phillips, AM. 2018 v. 1.3	Clinical	No		No			2018-05-26
My Gene Diet (Natures Remedies Ltd)	http://www.my-gene-diet.com/products.php	Phillips, AM. 2018 v. 1.3	DTC	Yes	Domain unregistered 02.02.2019	Yes	X		2019-02-02
Mygenome.com	http://mygenome.com/mygenomehome.html	Phillips, AM. 2018 v. 1.3	unknown	(No)	No working website found	No			2018-05-26
MyHeritage	http://www.myheritage.com/dna-tests	Phillips, AM. 2018 v. 1.3	DTC	Yes		Yes	X	X	2019-09-02
MyInnerGo	http://www.myinnergo.co.uk	Phillips, AM. 2018 v. 1.3	DTC	Yes		Yes	X		2018-07-09
Myriad	https://www.myriad.com/patients/	Phillips, AM. 2018 v. 1.3	DTC	Yes		Yes			2019-09-03
Myriad – BRACNOW	http://www.bracnow.com/get-tested/	Phillips, AM. 2018 v. 1.3	DTC	Yes	This is just a separate website of a Product offered by Myriad	No			2018-07-09
National Geographic’s Genographic Project	https://genographic.nationalgeographic.com	Phillips, AM. 2018 v. 1.3	DTC	Yes		Yes		X	2019-09-02
Natural Health Ministries	http://www.naturalhealthministries.com/index.php?page=homeopathic-energy	Phillips, AM. 2018 v. 1.3	DTC	Yes	Insufficient Information. Not sure they really offer a DNA test at all	No			2018-07-09
Nature Doctors	http://thenaturedoctors.ca/	Phillips, AM. 2018 v. 1.3	DTC	Yes	Offers YouNique Genomics Test and that company does not exist anymore	No			2018-11-29
Navigenics	http://www.navigenics.com	Phillips, AM. 2018 v. 1.3	noDNA	No		No			2018-05-26
Nimble Diagnostics	http://www.nimblediagnostics.com/	Phillips, AM. 2018 v. 1.3	DTC	Yes		Yes		X	2019-09-03
North American DNA Testing	http://northamericandnatesting.com	Phillips, AM. 2018 v. 1.3	DTC	(No)	No working website found	No			2018-05-26
Northgene	http://www.paternitytesting.co.uk	Phillips, AM. 2018 v. 1.3	DTC	Yes		Yes	X		2019-09-03
Nutrigenomix	https://www.nutrigenomix.com/information-for-dietitians	Phillips, AM. 2018 v. 1.3	Clinical	Yes		No			2018-05-26
Oxford Ancestors	http://www.oxfordancestors.com/content/view/86/137/	Phillips, AM. 2018 v. 1.3	DTC	Yes		Yes		X	2019-09-03
Paternity Testing Corporation	http://www.ptclabs.com	Phillips, AM. 2018 v. 1.3	DTC	Yes		Yes	X		2018-09-18
PaternityUSA	https://paternityusa.com/dnatests.htm	Phillips, AM. 2018 v. 1.3	DTC	Yes		Yes	X		2018-09-19
Pathway Genomics	https://www.pathway.com	Phillips, AM. 2018 v. 1.3	DTC	Yes		Yes			2019-09-03
Perkin Elmer Genetics	http://www.perkinelmer.com/AboutUs/ContactUs/ContactUs	Phillips, AM. 2018 v. 1.3	Clinical	Yes		No			2018-05-26
PerioPredict Genetic Risk Test	http://periopredict.com/patient/about.php	Phillips, AM. 2018 v. 1.3	DTC	(No)	Forwarding to illustra	No			2018-05-26
Personal Genomics	n/a	Phillips, AM. 2018 v. 1.3	unknown	(No)		No			2018-05-26
Personal Genome Diagnostics Inc	http://personalgenome.com/about-personal-genome-diagnostics	Phillips, AM. 2018 v. 1.3	Clinical	Yes		No			2018-05-26
PHENOM Biosciences Inc	http://www.phenombio.com/about-us	Phillips, AM. 2018 v. 1.3	DTC	(No)	Domain for Sale	No			2018-05-26
Portable Genomics	http://www.portablegenomics.com/#!home	Phillips, AM. 2018 v. 1.3	DTC	Yes	Only offers managmenet of Data	No			2018-07-09
Priority Investigations	http://www.pilimited.com/	Phillips, AM. 2018 v. 1.3	DTC	Yes	Could not find DNA Services as mentioned by Phillips	No			2018-07-30
Private Lab Results	https://privatelabresults.com	Phillips, AM. 2018 v. 1.3	DTC	Yes		Yes			2018-12-23
Progenika Inc	http://www.progenika.com/us/index.php	Phillips, AM. 2018 v. 1.3	Clinical	Yes		No			2018-05-26
Prophase Genetics	http://www.prophase-genetics.com/about_prophase_genetics.html	Phillips, AM. 2018 v. 1.3	DTC	No	Forwards to DDC US	No			2018-05-26
Relative Genetics (AncestryDNA)	n/a	Phillips, AM. 2018 v. 1.3	DTC	No	Aquired by AncestryDNA	No			2018-05-26
Remede	http://remede.com.au/dna-profiles-nutrigenomics/	Phillips, AM. 2018 v. 1.3	noDNA	Yes		No			2018-05-26
Roots for Real	http://www.rootsforreal.com	Phillips, AM. 2018 v. 1.3	DTC	Yes		Yes		X	2019-09-03
Salugen	http://salugen.com	Phillips, AM. 2018 v. 1.3	DTC	No	Empty Website	No			2018-05-26
ScientificMatch	n/a	Phillips, AM. 2018 v. 1.3	DTC	No		No			2018-05-26
Sciona	n/a	Phillips, AM. 2018 v. 1.3	DTC	No		No			2018-05-26
Scotlands DNA	http://www.scotlandsdna.com	Phillips, AM. 2018 v. 1.3	DTC	(No)	Domain for Sale	No			2018-05-26
SecureDNA Technologies	http://www.securedna.com.au/	Phillips, AM. 2018 v. 1.3	DTC and Clinical	Yes	Probably not DTC	No			2018-11-15
Serotech Laboratories LTD	http://serotech.com/contact.php	Phillips, AM. 2018 v. 1.3	DTC	(No)	Empty Website	No			2018-05-26
She Cheated	http://www.shecheated.net	Phillips, AM. 2018 v. 1.3	DTC	No	Owned by iTest DNA LLC	No			2018-05-26
Signal Genetics Inc	http://www.signalgenetics.com	Phillips, AM. 2018 v. 1.3	Clinical	(No)	Empty Website	No			2018-05-26
SingldOut	https://singldout.com/#/	Phillips, AM. 2018 v. 1.3	DTC	(No)	No working website found	No			2018-05-26
Silbase Genetics	www.silbase.com.au	Phillips, AM. 2018 v. 1.3	DTC	No	Forwards to gtpaternity	No			2018-05-26
Smart DNA	https://www.smartdna.com.au/	Phillips, AM. 2018 v. 1.3	DTC and Clinical	Yes		Yes			2018-07-10
Sorenson Genomics	http://www.sorensongenomics.com	Phillips, AM. 2018 v. 1.3	Clinical	Yes	No DTC Products	No		X	2018-07-30
Sports Gene LLC	http://www.sportsgene.ee/services	Phillips, AM. 2018 v. 1.3	DTC	Yes		Yes			2018-11-29
SwabTest	http://www.swabtest.com/findatest/paternity.php	Phillips, AM. 2018 v. 1.3	DTC	Yes	Subdivision of Genex Diagnostics Inc	Yes	X		2018-07-30
Test Country	http://www.testcountry.com	Phillips, AM. 2018 v. 1.3	noDNA	Yes	Subdivision https://livewelltesting.com/ sells Endeavor DNA Laboratories Tests, non DNA Tests	No			2018-09-18
Test Diagnostics	http://www.testdiagnostics.com/uk/category/genetic-health	Phillips, AM. 2018 v. 1.3	DTC	(No)	Domain unregistered 16.01.2019, Website under construction 03.09.2019	Yes		X	2019-09-03
Test Infidelity	http://www.testinfidelity.com	Phillips, AM. 2018 v. 1.3	DTC	Yes		Yes			2018-12-23
That DNA Company	http://www.thatdnacompany.com	Phillips, AM. 2018 v. 1.3	DTC	Yes		Yes	X		2019-09-03
The Makings Of Me	http://www.themakingsofme.com	Phillips, AM. 2018 v. 1.3	DTC	Yes		Yes	X		2018-11-17
The Wellness Brothers	http://thewellnessbrothers.com/	Phillips, AM. 2018 v. 1.3	DTC	Yes	Has other products which probably finance the dna test. insufficient information	Yes			2018-07-10
The Wellness Gene	http://www.wellnessgene.com/DNA-Test.html	Phillips, AM. 2018 v. 1.3	DTC	Yes		Yes			2018-11-29
Theranostics Lab	http://www.theranostics.co.nz/afawcs0143120/tn-products.html	Phillips, AM. 2018 v. 1.3	DTC	Yes		Yes			2018-07-10
Toldot Genetics	http://www.toldot-dna.com/content/about-us	Phillips, AM. 2018 v. 1.3	DTC and Clinical	Yes		Yes			2018-07-13
Triangle Wellness & Sports Center	http://www.trianglewellness.com/contact.htm	Phillips, AM. 2018 v. 1.3	noDNA	Yes		No			2018-05-26
ULISSES WORLD	http://www.ulissesworld.com/570-2/	Phillips, AM. 2018 v. 1.3	noDNA	Yes		No			2018-05-26
Universal Genetics DNA Testing Laboratory	http://www.dnatestingforpaternity.com/	Phillips, AM. 2018 v. 1.3	DTC	Yes		Yes	X		2018-10-20
vuGene	http://www.mygenesdirect.com	Phillips, AM. 2018 v. 1.3	DTC	(No)	No working website found	No			2018-05-26
White Lotus	http://www.whitelotusclinic.ca/weight-loss-genetic-testing/	Phillips, AM. 2018 v. 1.3	DTC	Yes	Insufficient Information on DNA Testing	No			2018-07-13
Who’z the daddy?	http://www.whozthedaddy.com/regions/UK/EN/contact.asp	Phillips, AM. 2018 v. 1.3	DTC	Yes		Yes	X	X	2019-09-02
XRGenomics Ltd	http://www.xrgenomics.co.uk/about/	Phillips, AM. 2018 v. 1.3	DTC	(No)	Domain for Sale	No			2018-05-26
YSEQ DNA Origins Project	http://www.yseq.net	Phillips, AM. 2018 v. 1.3	DTC and Clinical	Yes		Yes		X	2018-11-15
YOUology	http://www.youology.com/about-youology.html	Phillips, AM. 2018 v. 1.3	DTC	(No)	No working website found	No			2018-05-26
American Paternity	http://www.americanpaternity.org/	Desk research	DTC	Yes	Division of BioPharma Institute	Yes			2018-10-20
Genelink Bioscieneces, Ink	http://genelinkbio.com/	Desk research	DTC	No	Domain for sale 29.11.2018	No			2018-11-29
Dna Direct Solutions	https://www.dna.direct/	Desk research	DTC	Yes		Yes			2018-09-18
Personal Genomics Italy	www.personalgenomics.it	Desk research	DTC and Clinical	Yes	Cannot buy anything	No			2018-12-23
23DNA UK	http://london.23dna.co/Immigration-DNA.html	DTChoice	DTC	Yes	Local Version of 23DNA	No			2018-09-18
ActX	https://www.actx.com/	DTChoice	DTC	Yes		Yes			2018-06-28
Advanced Genomic Solutions	https://www.ags-health.com/	DTChoice	DTC	Yes		Yes			2018-06-28
Affinity DNA	https://www.affinitydna.co.uk/	DTChoice	DTC	Yes		Yes			2018-11-29
Affirmative DNA	https://affirmativedna.co.uk/	DTChoice	DTC	Yes	Website unavailable 01.12.2018	No			2019-09-03
Alliance DNA Laboratory	https://www.alliancedna.com/dna-tests/relationship/missing-parent-genetic-reconstruction-test.php	DTChoice	DTC	Yes		Yes			2018-09-18
Angelscope DNA Diagnostics	http://www.dnapaternitylondon.com/ancestry/	DTChoice	DTC	Yes	Also non DNA products	Yes			2018-10-26
Anglia DNA	http://www.angliadna.co.uk/Immigration-DNA-Testing	DTChoice	DTC	Yes		Yes			2018-12-01
Athletigen	https://athletigen.com/	DTChoice	DTC	Yes	has 23andme import and ancestry	Yes			2018-06-28
Awakens	https://www.awakens.co/	DTChoice	DTC	Yes	Product: Genomelink, does not offer test kit	Yes			2018-12-23
Beautify	http://beautifyparty.com/shop/dna-skin-test/beautify-dermadna-genetic-skin-test/	DTChoice	DTC	Yes	Domain for Sale 23.12.2018	No			2018-12-23
Bio Gene DNA	https://dna-paternity-testing.com/avuncular-dna-test/	DTChoice	DTC	Yes		Yes			2018-09-19
BIOHM	https://biohmhealth.com/	DTChoice	DTC	Yes	nonDNA	No			2018-12-01
BioStatus Health	http://www.biostatushealth.com/index.html	DTChoice	DTC	Yes	App distribution	Yes			2018-06-28
Caligenix	https://www.caligenix.com/	DTChoice	DTC	Yes		Yes			2018-06-28
CellMax Life	https://cellmaxlife.com/	DTChoice	DTC	Yes		Yes			2018-06-28
Choice DNA Testing	http://www.choicedna.com/our-testing-services/dna-paternity-testing/	DTChoice	DTC	Yes		Yes			2018-07-23
Codegen	https://codegen.eu/	DTChoice	DTC	Yes		Yes			2018-06-28
D6 Paternity Testing	http://d-6.co/dna-tests/paternity/	DTChoice	DTC	Yes		Yes			2018-07-23
dadcheckgold	http://dadcheckgold.com/our-dna-testing-services/dna-tests-for-other-relationships/	DTChoice	DTC	Yes	Business Branch of dadcheck (silver)	No			2018-09-19
DayTwo	https://www.daytwo.com/	DTChoice	DTC	Yes	nonDNA	No			2018-12-01
DNA Art Gallery	https://dnaartgallery.com/	DTChoice	DTC	Yes		Yes			2018-12-12
DNA Art US	https://www.dna-art-us.com/	DTChoice	DTC	Yes		Yes			2018-12-12
DNA Land	https://dna.land/	DTChoice	DTC	Yes		Yes			2018-11-11
DNA Legal	https://www.dnalegal.com/dna-testing	DTChoice	DTC	Yes	Belongs to DNA Worldwide	No			2018-10-20
DNA Organisation UK	https://www.dnauk.org/	DTChoice	DTC	Yes	Insufficient Information on DNA Testing	No			2018-09-18
DNA Painter	https://dnapainter.com/	DTChoice	DTC	Yes	https://www.youtube.com/watch?v=wyjcJxywTZI	Yes			2018-11-11
DNA Paternity Testing Centers	https://dnapaternitytestingcenters.com/shop-our-testing-options/	DTChoice	DTC	Yes		Yes			2018-07-23
DNA Services Unlimited	https://dnasu.com/services/family-reconstruction/	DTChoice	DTC	Yes		Yes			2018-09-18
DNA Solutions USA	https://www.dnasolutionsusa.com/services/human.asp	DTChoice	DTC	Yes		Yes			2018-07-23
DNA@Home	http://www.dna-at-home.co.uk/order.html	DTChoice	DTC	Yes	Belongs to Cellmark	No			2018-09-19
DNA11	https://www.dna11.com/	DTChoice	DTC	Yes		Yes			2018-12-12
DNAMatch4iPad	http://www.dnamatch4ipad.com/	DTChoice	DTC	Yes	App Distribution	Yes			2018-11-11
Dot One	https://www.dotone.io/	DTChoice	DTC	Yes	Available at Helix shop only	No			2018-12-12
Endeavor DNA Laboratories	https://www.endeavordna.com/	DTChoice	DTC	Yes	Also offers laboratory services to companies, kits to physicians etc.	Yes			2018-09-18
Enlis Genomics	https://www.enlis.com/import/	DTChoice	DTC	Yes		Yes			2018-06-28
Episona	https://www.episona.com/	DTChoice	DTC	No	Now forwards to Altora Health 26.12.2018	No			2019-09-03
Express DNA Testing	https://expressdnatesting.com/	DTChoice	DTC	Yes		Yes			2018-07-23
Fast DNA Testing	http://www.fastdnatesting.com/dna-tests/avuncular/	DTChoice	DTC	Yes		Yes			2018-09-19
Fitgenetix	https://fitgenetix.com	DTChoice	DTC	Yes	https://fitgenetixstore.com/collections/dna-test	Yes			2018-06-29
FitNow	http://fitnowhealth.com/	DTChoice	DTC	Yes		No			2018-06-29
Futura Genetics	https://www.futuragenetics.com/en/	DTChoice	DTC	Yes	DNA sample will be stripped of all personal identifiers and may be used as controls in future assays. DNA not used for controls will be destroyed.	Yes			2018-06-29
GEDmatch	https://www.gedmatch.com/login1.php	DTChoice	DTC	Yes		Yes			2018-11-11
Gemetrics	https://www.gemetrics.com/	DTChoice	DTC	Yes	Belongs to Instant Chemistry	No			2018-12-23
Gencove	https://gencove.com/	DTChoice	DTC	Yes		Yes			2018-11-29
Gene Heritage	http://www.geneheritage.com/?r=dtc	DTChoice	DTC	Yes		Yes			2018-11-17
Gene Partner	http://www.genepartner.com/	DTChoice	DTC	Yes		Yes			2018-12-23
Gene2me	https://www.gene2me.global/en/	DTChoice	DTC	Yes		Yes			2018-11-15
GeneKnot	https://geneknot.com/	DTChoice	DTC	Yes		Yes			2018-06-29
GenePlaza	https://www.geneplaza.com/	DTChoice	DTC	Yes		Yes			2018-11-29
Genetic Ink	http://www.geneticink.com/	DTChoice	DTC	Yes	currently cant buy product (out of stock) 12.12.2018	No			2018-12-12
Genetic Photos	http://www.geneticphotos.com/?___store=en&___from_store=es	DTChoice	DTC	Yes		Yes			2018-12-12
Genomapp	http://genomapp.com/	DTChoice	DTC	Yes	App distribution	Yes			2018-07-08
Genome Compass	http://genomecompass.com/genomecompass/index.jsp	DTChoice	DTC	Yes	App distribution	Yes			2018-07-08
Genomics Plus	http://genomicsplus.com/dna-tests/Immigration/	DTChoice	DTC	Yes		Yes			2018-09-18
GenTrace	http://www.dnafamilycheck.com/services/dna-aunt-uncle-test	DTChoice	DTC	Yes		Yes			2018-10-20
Gnom	http://gnom.co/immigration-DNA/Immigration/	DTChoice	DTC	Yes		Yes			2018-09-18
GPS Origins	https://homedna.com/uk/category/ancestry	DTChoice	DTC	Yes	Belongs to HomeDna	No			2018-11-15
HaploGrep	http://haplogrep.uibk.ac.at/index.html	DTChoice	DTC	Yes	not DTC	No			2018-11-15
Helys	http://www.helys-dna.com/	DTChoice	DTC	Yes		Yes			2018-12-12
Home Health UK	http://homehealth-uk.com/dna-paternity-testing/	DTChoice	DTC	Yes	Sells DDC Centre Test	No			2018-07-25
Home Paternity	https://homepaternity.com/?utm_source=Referral&utm_medium=PartSite&utm_campaign=d_t_choice	DTChoice	DTC	Yes	DDC Center "brand" with own website	No			2018-07-25
House of Helix	http://www.houseofhelix.com/	DTChoice	DTC	Yes	Website unavailable 12.12.2018	No			2018-12-12
HumanCode	https://www.humancode.com/	DTChoice	DTC	Yes	Product sold via Helix	No			2018-11-17
Hummingbird DNA	http://hummingbirddna.com/dna-tests/paternity/	DTChoice	DTC	Yes		Yes			2018-07-25
iamYiam	https://www.iamyiam.com/v2/	DTChoice	DTC	Yes	Website and app through which health profs communicate with consumer	Yes			2018-07-08
iDDNA	https://idna.works/	DTChoice	DTC	Yes	App Distribution	Yes			2018-12-23
Immigration DNA Testing	http://immigrationdnatesting.us/	DTChoice	DTC	Yes		Yes			2018-12-01
Impute	https://www.impute.me/	DTChoice	DTC	Yes		Yes			2018-12-12
Infinome	https://www.infino.me/	DTChoice	DTC	Yes		Yes			2018-07-08
International Paternity Labs	http://www.internationalpaternity.com/dna-tests/aunt-uncle-test/	DTChoice	DTC	Yes	Website almost identical to gentrace	Yes			2018-10-20
Karmagenes	http://kg.land/register/	DTChoice	DTC	Yes	https://karmagenes.co/	Yes			2018-12-23
Kate Kerr London	https://katekerrskinhq.co.uk/	DTChoice	DTC	Yes	Also non DNA products	Yes			2018-12-23
Key Forensic	https://www.keyforensic.co.uk/paternity-tests.aspx	DTChoice	DTC	Yes	Many other forensic services. also for UK government	Yes			2018-07-25
LB Genetics	https://www.lbgenetics.com/auntuncle-dna-tests-avuncular-testing/	DTChoice	DTC	Yes		Yes			2018-10-20
Live Wello	https://livewello.com/	DTChoice	DTC	Yes		Yes			2018-07-09
Marmite	https://www.marmite.co.uk/geneproject	DTChoice	DTC	No	no longer offering Test	No			2018-11-17
Metaphase	http://www.metaphasegenetics.com/services/at-home-dna-paternity-test	DTChoice	DTC	Yes		Yes			2018-07-25
MiaDNA	http://miadna.com/index.php	DTChoice	DTC	Yes		Yes			2018-11-17
Molecular Fitness	https://mtlfitness.com/	DTChoice	DTC	Yes		Yes			2018-07-09
My Genetic Health	https://www.mygenetichealthapp.com/	DTChoice	DTC	Yes	02.02.2019 website down	Yes			2018-07-09
MyGenomeBox	https://www.mygenomebox.com/	DTChoice	DTC	Yes		Yes			2018-11-29
Natera	https://www.natera.com/	DTChoice	DTC	Yes		Yes			2018-07-09
Natgene	http://www.natgene.net/home-en	DTChoice	DTC	Yes		Yes			2018-12-01
Natus	http://natus.co/AABB-immigration.html	DTChoice	DTC	Yes		Yes			2018-09-18
NeoGenetics	https://www.neogenetics.gr/	DTChoice	DTC	Yes	Website unavailable 01.12.2018	No			2018-12-01
NutraHacker	https://nutrahacker.com/	DTChoice	DTC	Yes		Yes			2018-07-09
OneFam	https://www.onefam.com/	DTChoice	DTC	Yes		Yes			2018-11-15
Paternity Direct	https://www.paternitydirect.com/ancesty	DTChoice	DTC	Yes	insufficient information	No			2018-11-17
Paternity Express	http://www.paternityexpress.com/paternity_test.html	DTChoice	DTC	Yes		Yes			2018-07-30
Pillcheck	https://www.pillcheck.ca/	DTChoice	DTC	Yes		Yes			2018-07-09
Pink or Blue	http://www.tellmepinkorblue.com	DTChoice	DTC	Yes		Yes			2018-11-17
Play DNA	http://playdna.co.uk/	DTChoice	DTC	Yes	currently not selling products	No			2018-12-12
Prenatal Genetics Center	http://www.prenatalgeneticscenter.com/services/prenatal-dna-gender-test/	DTChoice	DTC	Yes		Yes			2018-11-17
Prenatal Paternities	http://www.prenatalpaternitiesinc.co.uk/	DTChoice	DTC	Yes		Yes			2018-09-18
Pure Genetic Lifestyle	https://puregeneticlifestyle.com/en	DTChoice	DTC	Yes		Yes			2018-07-09
Recombine(CooperGenomics)	https://www.coopergenomics.com/	DTChoice	DTC	Yes	Insufficient Information. As all DNA Tests were discontinued but they offered NGS	No			2018-07-09
Sequencing	https://sequencing.com/	DTChoice	DTC	Yes		Yes			2018-11-29
Sequenom	https://www.sequenom.com/	DTChoice	DTC	Yes	Now Integrated Genetics : https://www.integratedgenetics.com/	No			2018-07-09
Silverberry Genomix	http://silverberrygenomix.com/	DTChoice	DTC	Yes		Yes			2018-12-23
Simplified Genetics	https://simplifiedgenetics.com/	DTChoice	DTC	Yes	Doesnt look like you can buy their test but its claimed as WES	No			2018-07-09
Skinshift	http://skinshift.com/	DTChoice	DTC	Yes	Also non DNA products	Yes			2018-12-23
Smart Nutrition	http://www.smartnutrition.co.uk/ibs-gut-disorder-clinics/digestive-testing/gi-effect-microbiology/	DTChoice	noDNA	Yes		No			2018-12-01
SneakPeek	https://sneakpeektest.com/	DTChoice	DTC	Yes		Yes			2018-11-17
Solano	http://solanotesting.com/Low_Cost_DNA_Testing.asp	DTChoice	DTC	Yes	insufficient information	No			2018-10-20
StrateGene	http://go.strategene.org/genetic-analysis/	DTChoice	DTC	Yes		Yes			2018-07-10
Super Wellness	https://www.superwellness.co.uk/mysleepcode/	DTChoice	DTC	Yes		Yes			2018-07-10
TeloYears	https://www.teloyears.com/home/index.html?utm_medium=affiliate&utm_source=902535	DTChoice	DTC	Yes	mitochondrial sequencing could be whole-exome or targeted gene sequencing : https://www.illumina.com/techniques/sequencing/dna-sequencing/targeted-resequencing/mitochondrial-sequencing.html	Yes			2018-07-10
Test Me DNA	https://testmedna.com/home-dna-paternity-testing/	DTChoice	DTC	Yes		Yes			2018-07-30
The What IF Plan	https://thewhatifplan.co.uk/	DTChoice	DTC	Yes		Yes			2018-07-10
Toolbox Genomics	https://www.toolboxgenomics.com/?source=DNAtestingChoice	DTChoice	DTC	Yes		Yes			2018-07-13
True Fit For Me	https://truefitforme.com/	DTChoice	DTC	Yes		Yes			2018-07-13
Truly Heal	http://trulyheal.com/product/nutrigenomics-dna-test/	DTChoice	DTC	Yes	Also many non DNA Products	Yes			2018-07-13
Universal Forensics	https://store.ufclab.com/checkout/step-1?test=inf	DTChoice	DTC	Yes		Yes			2018-09-19
VeriYou	https://www.veriyou.com/	DTChoice	DTC	Yes	Either Renamed or fusioned with Invitae	No			2018-07-13
Viamedex	http://www.viamedex.com/ancestral.php	DTChoice	DTC	Yes	Belongs to Paternity Depot	No			2018-11-17
Vinome	https://www.vinome.com/	DTChoice	DTC	Yes	Only available through Helix	No			2018-11-17
Viome	https://www.viome.com/	DTChoice	DTC	Yes		No			2018-12-01
vitalityDNA	https://vdna.co/	DTChoice	DTC	Yes	Either Renamed or fusioned with OME Health	No			2018-07-13
Xcode	https://www.xcode.in/	DTChoice	DTC	Yes		Yes			2018-12-26
Younom	https://younom.com/	DTChoice	DTC	Yes		Yes			2018-12-26
DNA Access	https://www.dnaaccess.com/	Desk research	DTC	Yes	Partners with Genetic Geneology	Yes			2018-12-26
EmbodyDNA	https://embodydna.com/	Desk research	DTC	Yes	Subdivision of FitNow, Inc - Actuall Sequencing and Kit done by Helix	No			2018-12-26
Invitae	https://www.invitae.com/en/patients-home/	Desk research	DTC and Clinical	Yes		Yes			2018-12-26
OME Health	https://ome.health/	Desk research	DTC	Yes	Also microbiome testing and other nonDNA Tests	Yes			2018-12-26
My Gene Counsel	https://www.mygenecounsel.com/	Desk research	DTC	Yes		Yes			2018-11-17
Nebula Genomics	https://www.nebula.org/	Desk research	DTC	Yes		Yes			2018-11-29
AthGene	http://www.athgene.com/	Phillips, AM. 2018 v. 1.3	DTC	Yes	Sells through Amazon, has 23andMe import	Yes	X		2019-09-03
Atlas Biomed	https://atlasbiomed.com/ie	Phillips, AM. 2018 v. 1.3	DTC	Yes		Yes	X	X	2019-09-03
Canadian DNA Services	https://canadiandnaservices.ca/	Phillips, AM. 2018 v. 1.3	DTC	Yes		Yes			2019-09-03
Carigen Caribbean Genetics	http://caribbeangenetics.com/	Phillips, AM. 2018 v. 1.3	DTC	Yes		Yes			2019-02-03
Dante Labs	https://www.dantelabs.com/	Phillips, AM. 2018 v. 1.3	DTC	Yes	Sells through Amazon, WGS	Yes		X	2019-09-03
DexaFit LLC	https://www.dexafit.com/	Phillips, AM. 2018 v. 1.3	DTC	Yes	Subscription	Yes			2019-02-03
DNA Romance	https://www.dnaromance.com/	Phillips, AM. 2018 v. 1.3	DTC	Yes	Service is free but need DNA data (offer their own test)	Yes	X		2019-09-03
DrGene	https://www.drgene.net/	Phillips, AM. 2018 v. 1.3	Clinical	Yes	Sells Software was DTC	No			2018-05-26
DNA Power	https://www.dnapower.com/	Phillips, AM. 2018 v. 1.3	DTC	Yes		Yes	X		2019-09-03
Eugene	https://eugenedna.com/	Phillips, AM. 2018 v. 1.3	DTC	Yes	Sells through Amazon	Yes	X		2019-09-03
Evergreen Life	https://www.evergreen-life.co.uk/	Phillips, AM. 2018 v. 1.3	DTC	Yes	Also non DNA products	Yes	X		2019-09-03
Fitness Genes	https://fitnessgenes.com/	Phillips, AM. 2018 v. 1.3	DTC	Yes		Yes	X		2019-09-03
FutureSkin	https://katekerrskinhq.co.uk/	Phillips, AM. 2018 v. 1.3	DTC	Yes		Yes			2019-02-03
geneDecode	http://www.gene-decode.com/en/	Phillips, AM. 2018 v. 1.3	DTC	Yes		Yes			2019-02-03
Genefit	http://www.genefitdna.com/	Phillips, AM. 2018 v. 1.3	DTC	Yes		Yes	X		2019-09-03
GeneYouIn	https://www.geneyouin.ca	Phillips, AM. 2018 v. 1.3	DTC	Yes	Redirects to PillCheck uses Genotyping	Yes			2019-09-03
Genoma International	https://genomainternational.com/	Phillips, AM. 2018 v. 1.3	DTC and Clinical	Yes		Yes			2019-02-03
GenTrace DNA Testing Laboratories	https://dnafamilycheck.com/	Phillips, AM. 2018 v. 1.3	DTC	Yes	GenTrace	No			2019-09-03
Habit LLC	https://habit.com/	Phillips, AM. 2018 v. 1.3	DTC	Yes		Yes	X		2019-09-03
Inneova	http://www.inneova.com/	Phillips, AM. 2018 v. 1.3	DTC	No		No			2018-05-26
Insitome	https://insito.me/	Phillips, AM. 2018 v. 1.3	DTC	Yes	Available through Helix only	No			2019-02-03
Kailos Genetics	https://www.kailosgenetics.com/	Phillips, AM. 2018 v. 1.3	DTC and Clinical	Yes		Yes			2019-02-03
Legal DNA Testing	http://legal-dna-testing.com/	Phillips, AM. 2018 v. 1.3	DTC	Yes		Yes			2019-02-03
MUHDO	https://muhdo.com/	Phillips, AM. 2018 v. 1.3	DTC	Yes	Sells through Amazon	Yes	X		2019-09-03
New Life Genetics	https://newlifegenetics.com/	Phillips, AM. 2018 v. 1.3	DTC	Yes		Yes	X		2019-09-03
Nordic Laboratories	http://nordiclabs.com/Default.aspx	Phillips, AM. 2018 v. 1.3	DTC and Clinical	Yes		Yes			2019-02-03
Northwest DNA Testing	https://www.nwdnatesting.com/	Phillips, AM. 2018 v. 1.3	DTC	Yes		Yes	X		2019-09-03
OneOme	https://oneome.com/	Phillips, AM. 2018 v. 1.3	DTC and Clinical	Yes		Yes			2019-02-03
Ormond Quay Paternity Services	https://www.oqps.ie/	Phillips, AM. 2018 v. 1.3	DTC	Yes		Yes			2019-02-03
Paternity Depot	http://www.paternitydepot.co.uk/	Phillips, AM. 2018 v. 1.3	DTC	Yes		Yes			2019-09-03
Proactive Four Corners of Health	http://proactive4health.co.nz/	Phillips, AM. 2018 v. 1.3	DTC	Yes	Sells DNAFit Test only	No			2019-02-04
Orig3n	https://orig3n.com/	Phillips, AM. 2018 v. 1.3	DTC	Yes		Yes	X		2019-09-03
Prenetics	https://prenetics.com/	Phillips, AM. 2018 v. 1.3	DTC	Yes		Yes			2019-02-04
Rightangled LTD	https://www.rightangled.co/	Phillips, AM. 2018 v. 1.3	DTC	Yes		Yes	X		2019-09-03
Simplified Genetics	https://simplifiedgenetics.com/shop/	Phillips, AM. 2018 v. 1.3	DTC	(No)		No			2019-09-03
Skin DNA Canada	https://www.skindnacanada.com/	Phillips, AM. 2018 v. 1.3	DTC	Yes	Linked to DNAPower Lab	Yes			2019-02-04
Smart Genes	http://www.smartgenes.co.nz/	Phillips, AM. 2018 v. 1.3	DTC	Yes		Yes			2019-02-04
Soccer Genomics	https://www.soccergenomics.com/	Phillips, AM. 2018 v. 1.3	DTC	Yes		Yes	X		2019-09-03
TellmeGen	https://www.tellmegen.com/en/	Phillips, AM. 2018 v. 1.3	DTC	Yes		Yes			2019-02-04
Veritas Genetics	https://www.veritasgenetics.com/	Phillips, AM. 2018 v. 1.3	DTC	Yes		Yes		X	2019-09-03
VIAMEDEX Genetic Laboratories	http://viamedex.co.uk/index.php	Phillips, AM. 2018 v. 1.3	DTC	Yes	Website not working 03.09.2019	No			2019-09-03
VITAGENE	https://vitagene.com/	Phillips, AM. 2018 v. 1.3	DTC	Yes		Yes	X		2019-09-03
Sophia Genetic	https://www.sophiagenetics.com/home.html	Phillips, AM. 2018 v. 1.3	Clinical	Yes		No			2018-05-26
Codigo 46	https://codigo46.com.mx/	Desk research	DTC	Yes		Yes			2019-02-04
DNA Unwrapped	https://www.dnaunwrapped.com/	DTChoice	DTC	Yes		Yes			2019-09-03
Dynamic DNA Laboratories	https://dynamicdnalabs.com/	DTChoice	DTC	Yes		Yes			2019-09-03
Lifenome	https://www.lifenome.com/	DTChoice	DTC	Yes		Yes			2019-09-03
Living DNA	https://www.livingdna.com/	DTChoice	DTC	Yes		Yes		X	2019-09-03
24 genetics	https://24genetics.com/	ISOGG	DTC	Yes		Yes			2019-09-03
TribeCode from Centrillion Biosciences	http://www.centrilliontech.com/	ISOGG	DTC	Yes		Yes			2019-09-03
DNA Reference Laboratory	http://www.dnareferencelab.com/	ISOGG	Clinical	Yes		No			2018-05-26
Genomac	http://www.genomac.com/	ISOGG	DTC and Clinical	Yes		No			2019-09-03
Genos Research Inc	https://genos.co/	ISOGG	DTC	Yes		Yes			2019-09-03
GenoTek	https://www.genotek.ru/	ISOGG	DTC and Clinical	Yes		No			2019-09-03
Guardiome	http://www.guardiome.com/	ISOGG	DTC and Clinical	Yes		Yes			2019-09-03
Sure Genomics	http://www.suregenomics.com	ISOGG	DTC and Clinical	Yes		Yes			2019-09-03
WeGene	https://www.wegene.com/	ISOGG	DTC and Clinical	Yes		Yes			2019-09-03
Arivale	https://www.arivale.com/	Desk research	DTC	Yes		Yes			2019-09-03
Fulgent Diagnostics	http://fulgentdiagnostics.com	Desk research	DTC and Clinical	Yes		Yes			2019-09-03
Guardant Health	http://www.guardanthealth.com	Desk research	DTC and Clinical	Yes		Yes			2019-09-03
QUEST Diagnostics	http://www.QuestDiagnostics.com	Desk research	DTC and Clinical	Yes		Yes			2019-09-03
Genecodebook Oy	www.geenitesti.fi	Desk research (Vanhala et al. 2013)	DTC	Yes		Yes			2019-09-04
Genetic Genie	http://geneticgenie.org/	Desk research (Vanhala et al. 2013)	DTC	Yes		Yes			2019-09-05
MD Revolution	www.mdrevolution.com	Desk research (Vanhala et al. 2013)	DTC	Yes		Yes			2019-09-06
Medichecks	https://www.medichecks.com/	Desk research (Vanhala et al. 2013)	DTC	Yes		Yes			2019-09-07
Promethease	https://promethease.com/	Desk research (Vanhala et al. 2013)	DTC	Yes		Yes			2019-09-08
