# Supplementary material for: Valuable Genomes: Taxonomy and Archetypes of Business Models in Direct-to-Consumer Genetic Testing
Source: J Med Internet Res. 2020 Jan 21;22(1):e14890. doi: 10.2196/14890 (PMC7001042; doi:10.2196/14890)
Supplement: Multimedia Appendix 5 [file jmir_v22i1e14890_app5.xlsx]

## Sheet: MA5-1
Valuable Genomes / Thiebes et al								Journal of Medical Internet Research
Multimedia Appendix 5. Taxonomy coding overview.
Legend: X = Characteristic applicable (X) = Characteristic applicable, based on informed guess/triangulation by researchers
		Strategic Choices											Value Network												Create Value											Capture Value
		Business purpose		Region of operation		Consumer target group				Consumer research consent			Distribution channel			Sample site			Sampling kit provider			Sample storage			Genome test type			Data storage			Data ownership		Data processing			Fee type			Fee payer		Reselling of genome data
Company	Cluster	For profit	Non-profit	Local	Worldwide	Enthusiasts	Specific information seekers	Enthusiasts & specific information seekers	Chronic health issue & risk group	Mandatory	Optional	Data not used	Internet only	Health care professionals only	Multi-contact service	Home Collection Kit	Lab Collection	Home Collection Kit & lab Collection	Service provider	Third party	Service provider & Third party	Never	Mandatory	Consumer decision	Genotyping	Sequencing	Genotyping & sequencing	No storage	Isolated storage	Database for service provider	Consumer	Service provider	No interpretation	Basic interpretation	Value added interpretation	Pay-per-use	Pay-per-use & subscription	No fee	Consumer only	Consumer & health insurance	Yes	No
23andMe	1	X			X	X				X			X			X			X					X	X					X		X			X	X			X		X
Alpha Biolabs	3	X		X			X				X				X	X			X				X		X					X	X				X	X			X			X
AncestryDNA	1	X			X	X					X		X			X			X					X	X					X	X				X		X		X			X
Counsyl	4	X		X					X			X			X			X			X	X			X					X	X				X	X				X		X
dante labs	6	X			X	X					X		X			X			X					X			X			X		X		X		X			X			X
DNA Diagnostics Center	3	X			X		X					X			X			X	X				X		X					X		X			X	X			X		X
DNA DTC from GenebyGene	6	X			X	X					X		X			X			X					X			X			X		X	X			X			X		X
DNA Unwrapped	1	X			X	X						(X)	X			X			(X)			(X)			X					(X)		(X)			(X)	X			X			(X)
DNA Worldwide	2	X			X	X						X			X			X	X					X	X				X		X				X	X			X			X
DNAFit	1	X			X	X					X		X			X					X			X	X					X	X				X	X			X		X
Dynamic DNA Laboratories	1	X			X	X						X			X	X			X			X			X					X		X			X	X			X			X
EasyDNA	2	X			X			X				X			X	X			X					X	X			X			X				X	X			X			X
FamilyTreeDNA	1	X			X	X					X		X			X					X			X	X					X		X			X	X			X		X
FitnessGenes	1	X			X	X					X		X			X			X			(X)			X					X		X			X		X		X		X
Full Genomes Corporation	6	X			X	X						(X)	X			X			X			X					X			(X)		(X)		X		X			X		(X)
Genebase	2	X			X			X				(X)	X					X	X			(X)			X				X		X				X	X			X			X
Genecodebook Oy	4	X		X			X					(X)			X	X			X			(X)			X					(X)		X		X		X			X			X
GenePlanet	2	X			X	X						X	X			X			X			(X)			X				X		X				X	X			X			X
Genetic Genie	5		X		X	X						X	X			X				X		X			X			X			X			X				X	X			X
Genetic Testing Laboratories	3	X			X		X					X			X			X	X				X		X					X	X				X	X			X			X
Genetrainer	1	X			X	X					X		X			X				X				X	X					X		(X)			X	X			X			(X)
homeDNADirect	1	X			X			X				(X)			X			X	X					X	X					(X)		(X)			X	X			X		(X)
International Bioscience	4	X			X	X						(X)			X			X	X			X			X					(X)	(X)			X		X			X			X
Kimball Genetics	4	X		X			X					X		X		X			X			(X)			X					(X)		(X)		X		X				X		(X)
Lifenome	1	X			X	X				X			X			X					X			X	X					X	X				X	X			X			X
LivingDNA	1	X			X	X					X		X			X			X					X	X					X	X				X	X			X			X
MD Revolution	1	X			X				X	X					X	X				X		X			(X)					X	X				X	X				X		X
Medichecks	6	X			X	X				X					X			X	X			X			X					(X)		X		X		X			X		X
MyHeritageDNA	1	X			X	X					X		X			X			X					X	X					X	X				X		X		X			X
Myriad Genetics	1	X			X		X					(X)		X				X		(X)		X			X					X		X			X	X				X	X
northgene	3	X		X			X					X			X			X	X					X	X					X		X			X	X			X		X
Oxford Ancestors	1	X			X	X						X	X			X			X			X			X					X		X			X	X			X			X
Promethease	5		X		X	X						X	X			X				X		X			X				X		X			X		X			X			X
Sure Genomics	5	X			X	X						X	X			X					X	X				X				X	X			X			X		X			X
That DNA Company	4	X		X			X					X			X	X			X					X	X			X			X			X		X			X			X
Veritas Genetics	1	X			X	X						X		X		X			X			(X)					X			X		X			X	X			X		X
Who'z the Daddy	3	X			X		X					X			X			X	X			X			X					X		X			X	X			X			X
24 genetics	6	X			X	X					X		X			X					X	(X)					X			X	(X)			X		X			(X)			(X)
African Ancestry	2	X			X		X					(X)			X	X					X			X	X			X			X				X	X			X			(X)
Arivale	1	X			X	X					X		X					X		X		X			(X)					(X)	X				X		X		X			X
TribeCode from Centrillion Biosciences	1	X			X		X			X			X			X			X				X		X					X	X				X	X			X		(X)
Color Genomics	1	X			X				X		X		X			X			X					X	X					(X)		(X)			X	X				X		(X)
Determigene	3	X			X		X					(X)			X			X	X				X		X			(X)			(X)				X	X			X			(X)
DNA Ancestry and Family Origin	4	X		(X)			X					(X)			X	(X)			X			(X)			X					X	X			X		X			X			X
DNA Consultants…	5	X			X	X						(X)	X			X			X			(X)			X			(X)			(X)			(X)		X			X			(X)
DNA4Life	2	X		X		X						(X)	X			(X)			(X)			(X)			X					(X)	X				X	X			X			(X)
DNAForce	4	X			X		X					X			X			X	(X)			(X)			X			(X)			X			X		X			X			(X)
DNATribes	4	X		X			X			X			X			X			X			(X)			X			X			X			X		X			X			X
Fulgent Diagnostics	4	X		X					X			X		X		X			X					X			X			(X)	X				X	X				X		(X)
GenePeeks	4	X		X			X					X		X		(X)			(X)			(X)			X			(X)			X			X		X			X			X
Geneyouin	6	X			X		X				X		X			X			X			X			X					X	X			X		X			X			(X)
Genographic Project	1		X		X		X				X		X			X				X		X			X					(X)	X				X	X			X			X
Genos Research Inc	6	X			X	X					X		X			X			X			X				X				X	X		X			X			X			X
Guardant Health	4	X			(X)				X			(X)		X				(X)	X			X			X					(X)	X			X		X			X			(X)
Guardiome	2	X			X	X				X			X			X			X			(X)				X		X			X				X	X			X			X
Helix	6	X			(X)	X					X		X			X			X					X		X				X	X		X			X			X			X
HomeDNA	2	X		X		X						(X)			X	(X)			X				X		X				X		(X)				X	X			X			X
iGENEA	2	X		(X)		X						X			X	X			X					X	X					X	X				X	X			X			X
Indian Biosciences	3	X		X			X					X			X			X	X			(X)			X					X	(X)				X	X			X			X
Mapmygenome	1	X			(X)	X					X		X			X			X			(X)					X			X	X				X	X			X			X
Nimble Diagnostics	2	X			X		X					X	X			X			X			(X)			X			(X)			X		X			X			X			X
Pathway Genomics	1	X			X	X					X		X			X			X			X			X					X	X				X	X				(X)		X
QUEST Diagnostics	4	X		X					X			X		X			X		X			(X)			X					X	(X)				X	X				X		(X)
Roots for Real	5	X			X	X						X	X			X			X			X			X			X			(X)			X		X			X			X
Test Diagnostics	4	X		X			X					X			X	(X)			(X)			(X)			X				X		(X)			(X)		X			(X)			X
WeGene	6	X		X		X					X		X					X	(X)			(X)					X			X	X			X		X			X			X
23DNA	3	X			X		X					X			X			X	X				X		(X)			(X)			(X)				X	X			X			X
Accu-metrics Viaguard	3	X			X			X		(X)					X			X	X				(X)		X					(X)	(X)				X	X			X		(X)
Advanced Healthcare Inc	4	X		(X)				X				X			X			X	X			(X)			X					(X)	(X)				X	X			X			X
All About Truth DNA Services	3	X		X			X					X			X			X	X				X		X					X	X				X	X			X			X
ANABOLICGenes	1	X			X	X					X		X			X			X					X	X					X	X				X	X			X			X
Any Lab Test Now	3	X		X			X					(X)			X		X		X				X		X			(X)			X				X	X			X			(X)
Any Time Lab	4	X		X			X					X			X		X		X			(X)			X			X			X				X	X				(X)		X
ARCpoint Labs	3	X		X				X				X			X			X	X				X		X			X			X				X	(X)			X			X
Asper Biogene	6	X			X	X					X		X					X	X			X					X		X		X			X		X			X			X
AssureDNA	4	X			X		X			X					X			X	X			X			X			X			X			X		X			X			X
Athena Diagnostics Inc	4	X		X					X			X		X			X		X			(X)					X	X			X			X		X				X		X
Bio Logis	6	X			X				X		X		X			X			X			(X)			X				X		X			X		X			X			X
BRT Labs Inc	3	X			X		X					X			X			X	X				X		X					(X)	X			X		X			X			X
The Carlson Company LLC	2	X			X		X					X			X	X			X			(X)			X				X		X				X	X			X			X
CD Genomics	2	X			X	X						X	X					(X)	X			(X)					X		(X)		X		X			(X)			X			X
Cellmark	2	X			X		X				X			X			X				X	X			X				X		X				X	X			X			X
Center for Medical Genetics	4	X			X		X					X			X			X	(X)			(X)			X			X			X			(X)		X				X		X
Check Mate Test LLC (Getcheckmate)	4	X		X			X					X			X	X			X			(X)			X			X			X			X		X			X			X
Consumer Genetics	4	X			X		X					X			X	X			X			(X)			X			X			X			X		X			X			X
Dadchecksilver	3	X			X		X					X	X					X	X				X		X				X		X				X	X			X			X
DNALYSIS Biotechnology	4	X			X	X						X		X			X		X			(X)			X			X			X			X		(X)			X			X
DNA Ancestry Project (Genebase)	1	X			X	X				X			X			X			X			(X)			X					X		X			X	X			X			X
DNA Bioservices	3	X		X			X					X			X	X			X				X		X			X			X				X	X			X			X
DNA Clinics	3	X			X		X				X				X			X	(X)				X		X			X			X				X	X			X			X
DNA Diagnostics Centre (DDC)	1	X			X			X		X					X			X	X				X		X					X		X			X	X			X		X
DNA Diagnostics Ltd	3	X		X			X					X			X		X		X					X	X				X		X				X	X			X			(X)
DNA Findings	3	X		X			X					X			X		X		X				X		X					(X)		X			X	X			X		(X)
DNA Identifiers	4	X		X			X					(X)			X	X			(X)			(X)			X			(X)			(X)				X	X			X			(X)
DNA Ireland	3	X		X			X			X					X			X	X				X		X					X		X			X	X			X		X
DNA Labs	3	X		X			X					(X)	X				X		X				X		X				X		X				X	X			X			(X)
DNA Plus	6	X			X	X					X			X				X	X					X	X				X		X			(X)		X			X			X
DNAQ (Genomics For Life Pty Ltd)	4	X		X					X			X			X			X			X	(X)			X				X		X				X	X			X			X
ActX	1	X		X		X					X			X		X					X		X		(X)					X	X				X	(X)				X		X
Advanced Genomic Solutions	2	X			(X)	X						X			X	X					X		X		X				X		X				X	X			X			X
AthGene	1	X			X	X				(X)					X	X			X			(X)			X					(X)	(X)				X	X			X		(X)
Athletigen	1	X		X		X					X		X			X					X		(X)		X					X	X				X	X			X		X
BioStatus Health	5	X			X	X						X	X			X				X				X	X					X	X			X		X			X		X
Caligenix	6	X			X	X					X			X		X			X					X	X					(X)	X			X		X			X			X
CellMax Life	2	X			X				X			X		(X)				X	X					(X)			X		X		X				X	X			X			X
Codegen	5		X		X	X						X	X			X				X				X	X			X			X			X				X	X			X
DNA Power	2	X			X	X						X	X			X			X			X			X				X		X				X	X			X			X
Enlis Genomics	5		(X)		X	X						X	X			X				X				X	X				X		X			X		X			X			X
EnteroLab	4	X		X			X					(X)	X			X			X			(X)			X					(X)	(X)			X		X				X		(X)
Eugene	4	X		X		X						X	X			X			X			X			X			X			X			X		X			X			X
Genes For Good	6		X	X		X				X			X			X			X				X				X			X		X		X				X	X			X
FitGenes	2	X			X	X						X		X				X			X		(X)		X			(X)			X				X	(X)			X			(X)
Fitgenetix	2	X			X	X						X			X	X			X			X			X			X			X				X		(X)		X			X
Foundation Medicine Inc	6	X			(X)				X	X					X		X		X			(X)					X			X		X		X		X				X	(X)
Futura Genetix	6	X			X				X			X	X			X			X			X			X					X	X			X		X			X			X
Genefit	2	X			X	X						X			X	X			X			(X)			X			X			X				X	X			X			X
Geneknot	5		X		X				X			X	X			X				X				X	X			X			X			X				X	X			X
Genetic Health	2	X		X		X						X			X			X	X			(X)			X				X		X				X	X			X			(X)
Genetic Healthcare Group (geneLAB)	6	X			X	X					X		X			(X)			X				(X)		X					X	X			X		(X)			X			X
GenetiConcept	6	X			X	X					X		X			X			X					X	X					X		X		X		X			X		X
Genomapp	5	X			X	X						X	X			X				X				X	X			X			X			X		X			X			X
Genome Compass	5		(X)		X	X						X	X			X				X				X	X				X		X			X				X	X			X
Genosense (and DNA Plus)	2	X			X	X					X			X				X	X					X	X				X		X				X	X			X			X
Habit	6	X		X		X				X			X			X					X		X		X					X	X			X		X			X			X
Holistic Health International	2	X			X	X						(X)	X			X			X			(X)			X			(X)			X				X	X			X			(X)
iamYiam	1	X			X	X				X					X	X			X			(X)			X					X		X			X	X			X			X
Infinome	1		X		X	X				X			X			X				X				X	X					X	X				X			X	X			X
LifeGenetics	1	X			X	X					X		X			X			X					X	X					X		X			X	X			X		X
Live Wello	2	X			X				X		X		X			X				X				X	X				X		X				X	X			X			X
Molecular Fitness	2	X		X		X						X	X			X			X			X			X				(X)		X			X		X			X			X
Muhdo	2	X			X	X					X		X			X			X			(X)			X				X		X				X		X		X			X
My DNA Life Australia Pty Ltd	4	X		X		X						X			X			X	X					X	X					X	X			X		X			X			X
My Gene Diet (Natures Remedies Ltd)	2	X			X	X						X			X	X			X				X		X				X		X			X		X			X			X
My Genetic Health	5		X		X	X						X	X			X				X				(X)	X				X		X			X				X	X			X
My DNA Health Ltd	1	X			X	X					X				X			X			X	X			X					X	X				X	X			X			X
MyInnerGo	6	X			X	X					X		X			X			X			X			X					X	X			X		X			X		(X)
Natera	4	X		X					X		X			X			X		X			(X)			X				X		X				X	X				X		X
NutraHacker	5	X			X		X					(X)	X			X				X				X	X				(X)		X			X		X			X			(X)
Pillcheck	4	X		X					X			X			X	X			X			X			X			(X)			X			X		X			X			(X)
Pure Genetic Lifestyle	2	X			X	X						X	X			X			X			X			X				X		X				X		X		X			X
Rightangled Diagnostics	2	X			X				X		X				X	X			X					X	X				X		X				X	X			X			X
Smart DNA	4	X			X				X			X		X				X	X			X			X			(X)			X			X		X			X			X
Soccer Genomics	6	X		X			X			X			X			X			X				X		X					X		X		X		X			X		X
StrateGene	5	X			X	X						(X)	X			X				X				X	X				X		(X)			X		X			X			(X)
Super Wellness	2	X			X	X						(X)			X	X			X			(X)			X			(X)			(X)				X	X			X			(X)
TeloYears	1	X			X	X				(X)					X	X			X				(X)				X			(X)	(X)				X	X			X		(X)
The Wellness Brothers	4	X		X		X						(X)			X		X		(X)			X			(X)			(X)			(X)			X		(X)			X			(X)
The What IF Plan	1	X			X	X				X					X	X			X			X			X					X	X				(X)	X			X		X
Theranostics Lab	1	X			X				X		X		X			X			X					X	X					X	X				X	X			X			X
Toldot Genetics	4	X			(X)				X			(X)		X				X	X				(X)			X			X		X			(X)		X			X			(X)
Toolbox Genomics	6	X		X		X				X			X			X					X	(X)			X					X	X			X		X			X			X
True Fit For Me	2	X			X	X						(X)			X	X			(X)				(X)		X					(X)	(X)				X		X		X			(X)
Truly Heal	4	X			X	X						(X)			X	X			X			X			X			X			X			X		X			X			(X)
WellPro	4	X		X				X				(X)			X			X	X			(X)			X			(X)			(X)			X		X			X			(X)
Choice DNA Testing	3	X		X			X					X			X			X	X			(X)			X				X		X				X	X			X			X
D6 Paternity Testing	3	X		X			X					X			X		X		X				X		X					X	X				X	X			X			X
DNA Paternity Testing Centers	3	X		X			X					X			X			X	X				X		X			X			X				X	X			X			X
DNA Solutions USA	3	X			X		X					(X)			X			X	X				X		X			(X)			X				X	X			X			(X)
Express DNA Testing	3	X		X			X					X			X			X	X				X		X			(X)			X				X	X			X			X
Genetic Profiles	3	X		X			X					X			X			X	X					X	X			X			X				X	X			X			X
Genetica DNA Laboratories Inc	3	X			X		X					X			X			X	X				X		X			X			X				X	X			X			X
Genex Diagnostics Inc	3	X		(X)			X					X			X			X	X				X		X				X		X				X	X			X			X
Health Street	3	X		X			X					X			X			X	X				X		X			X			X				X	X			X			X
Hummingbird DNA	3	X			X		X					(X)			X			X	X				X		X			(X)			(X)				X	X			X			(X)
Key Forensic	3	X			X		X					X			X			X	X				X		X			X			X				X	X			X			(X)
LabCorp	3	X		X			X				X				X			X	X				X		X				X		X			X		X				X		X
Metaphase	3	X			X			X				X			X			X	X				X		X				X		X				X	X			X			X
Molecular Diagnostic Services (PTY) LTD	3	X			X		X			X					X			X	X				X		X			(X)			(X)				X	(X)			X			(X)
Northwest DNA Testing	3	X		X			X					(X)			X			X	X				X		X			(X)			(X)				X	X			X			(X)
Paternity Depot	3	X			X		X					(X)			X			X	X				X		X			(X)			(X)				X	X			X			(X)
Paternity Express	3	X			X		X					(X)			X			X	X				X		X			(X)			(X)				X	X			X			(X)
SwabTest	3	X			X		X					X			X	X			X				X		X			X			X				X	X			X			X
Test Me DNA	3	X		X			X					(X)			X			X	X				X		X				X		X				X	X			X			(X)
Alliance DNA Laboratory	3	X			X			X				X			X			X	X					X	X				X		X				X	X			X			X
DNA Services Unlimited	3	X			X		X					(X)			X			X	X				X		X			(X)			X				X	X			X			(X)
Endeavor DNA Laboratories	3	X			X		X			X					X			X	X				X		X					X	X				X	X			X		X
Paternity Testing Corporation	4	X			X		X					X			X			X	X			(X)			X			(X)			X			X		X			X			X
Dna Direct Solutions	4	X			X		X					(X)			X	X			X			(X)			X			(X)			(X)			X		X			X			(X)
DNA Solutions	3	X			X			X				(X)			X			X			X		X		X			(X)			(X)				X	X			X			(X)
DNA Testing Centres of Canada	3	X		X					X			(X)			X			X	(X)				X		X			(X)			(X)				X	X			X			(X)
GeneLex	4	X		(X)					X			(X)		X			X		X			(X)			X			(X)			X			X		X				X		X
Genomics Plus	3	X		X			X					(X)			X		X		X				X		X			(X)			X				X	X			X			(X)
Gnom	3	X			X		X					(X)			X			X	X				X		X			(X)			(X)				X	X			X			(X)
Natus	5	X			X		X					(X)	X			X					X	(X)			X			(X)			(X)			X		X			X			(X)
Prenatal Paternities	4	X		X			X					(X)			X	X			X			(X)			X			(X)			(X)			X		X			X			(X)
Bio Gene DNA	4	X		X			X					X			X	X					X	X			X			X			X				X	X			X			X
Fast DNA Testing	3	X		X			X					(X)			X			X	X				X		X			(X)			(X)				X	(X)			X			(X)
PaternityUSA	3	X		X			X					X			X			X	X				X		X			X			X				X	X			X			X
Universal Forensics	3	X			X		X					X			X			X			X		X		X					X	X				X	X			X			X
Genetrack Biolabs	3	X			X			X			X				X			X	X				X		X					X	X				X	X			X			X
GenTrace	3	X			X		X					X			X			X	X				X		X			(X)			X				X	X			X			X
International Paternity Labs	3	X			X		X					X			X			X	X				X		X			(X)			X				X	X			X			X
American Paternity	3	X			X		X					X			X			X	X				X		X			X			X				X	X			X			X
DNA Testing Centre Inc	3	X			X		X					X	X					X	X				X		X			X			X				X	X			X			X
iTest DNA LLC	3	X		(X)			X					X			X			X	X				X		X			(X)			X				X	X			X			X
LB Genetics	3	X			X		X					X			X			X	X				X		X			(X)			X				X	X			X			X
Universal Genetics DNA Testing Laboratory	3	X			X		X					(X)			X			X	X				X		X			(X)			(X)				X	X			X			(X)
Angelscope DNA Diagnostics	3	X			X			X				X			X			X	X					X	X					X	X				X	X			X			X
DNA Land	1		X		X	X					X		X			X				X		X			(X)					X	X				X			X	X			X
DNA Painter	5		X		X	X						X	X			X				X		X			(X)				X		X			X				X	X			X
DNA Testing Center of America	3	X			X			X				(X)			X			X	X				(X)		X					(X)	X				X	X			X			(X)
DNAMatch4iPad	2	X			X	X						X	X			X				X		X			(X)				X		X				X	X			X			(X)
GEDmatch	1		X		X	X				X			X			X				X		X					(X)			X	X				X	X			X			X
Gene2me	2	X			X	X						X			X	X			X					X	X					X	X				X	X			X			X
OneFam	1	X			X	X						X			X	X				X		X			X					X	X				X		X		X		(X)
Vitagene	1	X		X		X				X			X			X					X	X			X					X	X				X		X		X			X
YSEQ DNA Origins Project	6	X			X		X				X		X			X			X				(X)				X	X			X			X		X			X			X
Gene Heritage	5	X			X	X						X	X			X				X				X	X				X		X			X		X			X			X
MiaDNA	2	X			X	X						X	X			X			X				(X)		X				X		X				X	X			X			X
The Makings Of Me	2	X			X	X						X	X			X			X			X			X				X		X				X	X			X			X
Prenatal Genetics Center	3	X		X			X					X			X			X	X				(X)		X			(X)			X			X		X			X			(X)
SneakPeek	6	X		X			X				X				X	X			(X)				(X)		X					X	X			X		X			X		X
Forensics Genetics Center	3	X			X		X					(X)			X	X			X				(X)		X			(X)			X				X	X			X			(X)
Pink or Blue	4	X			X		X					(X)			X	X			X					X	X			(X)			X			X		X			X			X
My Gene Counsel	1	X			X				X		X		X					X		X		X					X			X	X				X		X		X		(X)
Nebula Genomics	6	X			(X)	X					X		X			X			X				X			X			X		X				X	X			X		X
Canadian DNA Services	3	X		X				X				X			X			X	X				(X)		X			(X)			X				X	X			X			(X)
Genetic Performance	2	X			X	X						(X)			X	X			X				(X)		X			(X)			X				X	X			X			(X)
GenoVive	2	X		X		X						X		X		X			X			X			X			X			X				X		X		X			X
Gonidio	1	X		(X)		X				X					X	(X)			(X)					X	X					X	X				X	X			X		(X)
Sports Gene LLC	5	X			X	X						(X)	X			X			X				(X)		X			(X)			X			X		X			X			(X)
The Wellness Gene	4	X		X		X						(X)		X			X		(X)				(X)		X			(X)			(X)				X	(X)			X			X
Affinity DNA	3	X			X			X				X			X	X			X				X		X			(X)			(X)				X	X			X			(X)
Genomic Express Inc	4	X		X				X			X				X	X					X		(X)		X				X		X			X		X			X			X
Gencove	1	X		X		X					X		X			X					X	(X)				X				X	X				X	X			X		(X)
GenePlaza	1	X			X	X				X			X			X					X	(X)			X					X	X				X	X			X		X
MyGenomeBox	2	X			X	X						X	X			X				X		X			(X)				X		X				X	X			X			X
Sequencing	2	X			X	X						X	X			X				X		X			(X)				X		X				X	X			X			X
Atlas Biomed	2	X			X	X						X	X			X			X				X		X					X	X				X	X			X			(X)
Natgene	2	X			X	X						(X)	X			X			X				(X)		X			(X)			X				X	X			X			(X)
Anglia DNA	3	X		X			X					X			X			X	(X)				X		X				X		(X)				X	X			X			X
Immigration DNA Testing	3	X			X		X					X			X		X		(X)				(X)		X			(X)			(X)				X	X			X			(X)
Independent Forensics	3	X		X			X					X			X			X	X				(X)		X			(X)			(X)				X	X			X			X
DNA Art Gallery	2	X			X	X						X	X			X			X			X			X			X			X				X	X			X			X
DNA Art US	2	X			X	X						X	X			X			X			X			X			X			X				X	X			X			X
DNA11	2	X			X	X						X	X			X			X			X			X			X			X				X	X			X			X
Genetic Photos	2	X			X	X						X	X			X			X			X			X			X			X				X	X			X			X
Helys	2	X			X	X						X	X			X			X			X			X			X			X				X	X			X			X
Impute	5		X		X			X			X		X			X				X		X					(X)	X			X			X				X	X			X
Instant Chemistry	1	X			X	X						X	X			X			X			X			X					X		X			X	X			X		X
Gene Partner	2	X			X	X						X	X			X			X			X			X			X			X				X	X			X			X
DNA Romance	1	X			X	X						X	X			X					X		(X)		X					X	X				X	X			X		(X)
Awakens	2	X			X			X				X	X			X					X	(X)			X				X		X				X		X		X			X
Karmagenes	2	X			X		X					X			X	X			(X)			X			X				X		X				X	X			X			X
Silverberry Genomix	2	X			X			X				X	X			X					X		(X)		X				X		X				X	X			X			X
DNA Services of America	3	X		X			X					X			X			X	(X)				(X)		X			(X)			(X)				X	X			X			X
DNA Test	3	X		X				X				X			X			X	X				X		X			X			X				X	X			X			X
Infidelity Testing	3	X		X			X					X			X			(X)	(X)				(X)		X			(X)			(X)			X		X			X			(X)
MVP Testing	3	X			X		X					(X)			X			X	(X)				(X)		X			(X)			(X)			X		X			X			(X)
Private Lab Results	3	X		X			X					X			X	X			X					X	X			(X)			X				X	X			X			X
Test Infidelity	4	X		X			X					X			X	X			(X)				(X)		(X)			(X)			X			X		X			X			X
Evergreen Life	2	X			X	X						X	X			X			X			X			X				(X)		X				X	X			X			X
iDDNA	2	X			X	X						X	X					(X)	(X)			X			X				X		X				X	X			X			X
Kate Kerr London	2	X		X		X						X	X			X			(X)				(X)		X			(X)			(X)				X	X			X			(X)
New Life Genetics	2	X			X	X						X	X			X			X			X			(X)				X		X				X	X			X			X
ORIG3N	2	X			X	X					X				X	X			X					X	(X)				X		X				X	X			X			X
Skinshift	2	X		X		X						X			X	X				X		X			X			(X)			(X)				X	X			X			(X)
Xcode	5	X			X			X				X	X			X				X		X			X				X		X			X		X			X			X
Younom	1	X			X			X		X			X			X			X				X		X					X	X				X		X		X			X
DNA Access	6	X			X			X			X		X					X	X				(X)				X		(X)		X			X		X			X			(X)
Invitae	4	X		(X)				X		X				X			X		(X)				X				X			X	X				X	X				X		X
OME Health	1	X			X	X					X		X			X			X					X	(X)					X	X				X		X		X		X
Carigen Caribbean Genetics	4	X		X				X				(X)			X		X		X			(X)			X			(X)			(X)				X	X			X			(X)
DexaFit LLC	2	X		X		X						(X)			X			X	X			(X)			X				(X)		(X)				X		X		X			(X)
FutureSkin	2	X		X		X						(X)	X			X			X			(X)			X			(X)			(X)				X	X			X			(X)
geneDecode	5	X			(X)	X						(X)	X			X			X			(X)			X			(X)			(X)			X		X			X			(X)
Genoma International	4	X			(X)				X			(X)			X		X		X			(X)			X			(X)			(X)			X		X			X			(X)
Kailos Genetics	6	X		X					X	X			X			X			X				X		X					X	X			X		X			X		X
Legal DNA Testing	3	X		X			X					(X)			X			X	X				X		X			X			X				X	X			X			X
Nordic Laboratories	4	X		X					X			X		X			X		X			X			X			X			X			X		X			X			X
OneOme	4	X		X					X			X			X	X			X			X			X			X			X				X	X			X			X
Ormond Quay Paternity Services	3	X			X		X					(X)			X			X		X			X		X			X			X				X	X			X			(X)
Prenetics	2	X			(X)	X						X			X	X			X			(X)			X					X	(X)				X	X			X			X
Skin DNA Canada	4	X		X		X						(X)			X			X	X			X			X			(X)			X			X		X			X			(X)
Smart Genes	2	X			X				X			X	X					X		X		X			X			(X)			X				X	X			X			X
TellmeGen	2	X			X	X					X		X			X			X			X			X				X		X				X	X			X			X
Codigo 46	6	X			X			X		X			X			X			X			X			X					X	X			X		X			X		X
